# Supplementary material for: Diagnostic Performance of [18F]FDG PET in Staging Grade 1–2, Estrogen Receptor Positive Breast Cancer
Source: Diagnostics (Basel). 2021 Oct 21;11(11):1954. doi: 10.3390/diagnostics11111954 (PMC8625348; doi:10.3390/diagnostics11111954)
Supplement: Supplementary file 1 [file diagnostics-11-01954-s001.zip]

Archive with 1 entries (1 files):
- diagnostics-1394885-supplementary.pdf
